# Supplementary material for: Early Effects of Mycorrhizal Fungal Inoculum and Fertilizer on Morphological and Physiological Variables of Nursery-Grown Nothofagus alessandrii Plants
Source: Plants (Basel). 2023 Mar 31;12(7):1521. doi: 10.3390/plants12071521 (PMC10096678; doi:10.3390/plants12071521)
Supplement: Supplementary file 1 [file plants-12-01521-s001.zip]

Archive with 1 entries (1 files):
- plants-2184512-supplementary.pdf
